# Supplementary material for: An Interpretable Classification Model Using Gluten-Specific TCR Sequences Shows Diagnostic Potential in Coeliac Disease
Source: Biomolecules. 2023 Nov 25;13(12):1707. doi: 10.3390/biom13121707 (PMC10742135; doi:10.3390/biom13121707)
Supplement: Supplementary file 1 [file biomolecules-13-01707-s001.zip]

Archive with 1 entries (1 files):
- biomolecules-2671386-supplementary.pdf
